# Supplementary material for: Tunable Contact Types and Interfacial Electronic Properties in TaS2/MoS2 and TaS2/WSe2 Heterostructures
Source: Molecules. 2023 Jul 24;28(14):5607. doi: 10.3390/molecules28145607 (PMC10385421; doi:10.3390/molecules28145607)
Supplement: Supplementary file 1 [file molecules-28-05607-s001.zip]

Archive with 1 entries (1 files):
- molecules-2468864-supplementary.pdf
